# Supplementary material for: Crotoxin Modulates Macrophage Phenotypic Reprogramming
Source: Toxins (Basel). 2023 Oct 17;15(10):616. doi: 10.3390/toxins15100616 (PMC10611389; doi:10.3390/toxins15100616)
Supplement: Supplementary file 1 [file toxins-15-00616-s001.zip]

Archive with 2 entries (2 files):
- toxins-2570252-SM-1.pdf
- toxins-2570252-SM-2.pdf
